# Supplementary material for: Origin and Evolution of Studiervirinae Bacteriophages Infecting Pectobacterium: Horizontal Transfer Assists Adaptation to New Niches
Source: Microorganisms. 2020 Oct 31;8(11):1707. doi: 10.3390/microorganisms8111707 (PMC7693777; doi:10.3390/microorganisms8111707)
Supplement: Supplementary file 1 [file microorganisms-08-01707-s001.zip]

Archive with 11 entries (11 files):
- Suppl_Table_S4_ANI_Q19.xlsx
- Suppl_Table_S5_Protein_BLAST_search.docx
- Suppl_Table_S6_PP47_Annotations.xlsx
- Suppl_Table_S7_PP81_Annotations.xlsx
- Suppl_Table_S8_Q19_Annotations.xlsx
- Suppl_Fig_S1_ViP_tree.png
- Suppl_Fig_S2_2ry_TSP-SGNH.png
- Suppl_Fig_S3_TSP.png
- Suppl_Table_S1_Infect_range.docx
- Suppl_Table_S2_ANI_PP47.xlsx
- Suppl_Table_S3_ANI_PP81.xlsx
