# Supplementary material for: Origin and Evolution of Studiervirinae Bacteriophages Infecting Pectobacterium: Horizontal Transfer Assists Adaptation to New Niches
Source: Microorganisms. 2020 Oct 31;8(11):1707. doi: 10.3390/microorganisms8111707 (PMC7693777; doi:10.3390/microorganisms8111707)
Supplement: Supplementary file 1 [file microorganisms-08-01707-s001.zip › Suppl_Table_S4_ANI_Q19.xlsx]

## Sheet: Q19-ANI
#	Organism description	Accession	ANI
1	Enterobacteria phage T7M, partial genome	JF906059	78.025
2	Enterobacteria phage 3/7, partial genome	JF906060	77.68
3	Klebsiella virus KP32 isolate 194, complete genome	MH172262	71.8714
4	Enterobacter phage E-3, complete genome	KP791806	71.8364
5	Klebsiella phage SH-KP152226, complete genome	MK903728	71.7778
6	Pectobacterium phage Jarilo, complete genome	MH059637	71.6381
7	Yersinia phage vB_YenP_AP10, complete genome	KT852574	71.4389
8	Bacteriophage phiYeO3-12 complete genome	AJ251805	71.1706
9	Klebsiella phage IME304, complete genome	MK795385	71.1231
10	Pectobacterium phage MA1A, partial genome	MN308080	70.9889
11	Klebsiella phage Kund-ULIP47, complete genome	MK380015	70.8538
12	Klebsiella phage Henu1, complete genome	MK203841	70.7857
13	Klebsiella phage Kund-ULIP54, complete genome	MK380016	70.7857
14	Klebsiella phage KOX5, complete genome	MN101218	70.6824
15	Klebsiella virus KP32 isolate 195, complete genome	MH172263	70.6
16	UNVERIFIED: Klebsiella phage SH-Kp 152234, complete genome	KY450753	70.5538
17	Enterobacteria phage DE3, complete genome	EU078592	70.5
18	Enterobacteria phage T7, complete genome	GU071091	70.3917
19	Yersinia phage phiYe-F10, complete genome	KT008108	70.3333
20	Citrobacter phage phiCFP-1, complete genome	KP313531	70.2833
21	UNVERIFIED: Klebsiella phage GDh-2019a genomic sequence	MH932783	69.8625
22	Citrobacter phage SH2, complete genome	KU687348	69.8167
23	Citrobacter phage SH1, complete genome	KU687347	69.75
24	Bacteriophage T3 gene 1 to gene 11	X17255	69.75
25	Yersinia phage vB_YenP_AP5, complete genome	KM253764	69.7353
26	Klebsiella phage vB_KpnP_IME205, complete genome	KU183006	69.7294
27	Genome of bacteriophage T7	V01146	69.5538
28	Enterobacteria phage T7, complete genome	AY264774	69.5462
29	Klebsiella phage 2044-307w, complete genome	MF285615	69.5158
30	Salmonella phage BSP161, complete genome	MG471392	69.45
31	Klebsiella phage 117, complete genome	MN149903	69.3765
32	Klebsiella phage Pharr, complete genome	MK618658	69.335
33	Klebsiella phage vB_KpnP_KpV766, complete genome	KX712071	69.3211
34	Klebsiella phage vB_Kp1, complete genome	KT367885	69.2684
35	Klebsiella phage vB_Kp168, complete genome	MN585130	69.2684
36	Pectobacterium phage DU_PP_II, complete genome	MF979561	69.2385
37	Klebsiella phage 31, complete genome	MN149904	69.18
38	Klebsiella phage KPN3, complete genome	MN101227	69.165
39	Serratia phage SM9-3Y, complete genome	KX778611	69.15
40	Klebsiella phage kpssk3, complete genome	MK134560	69.1222
41	Klebsiella phage KN3-1 DNA, complete genome	LC413194	69.0565
42	Klebsiella phage KP32, complete genome	GQ413937	69.0474
43	Enterobacter phage phiEap-1, complete genome	KT321314	69.0429
44	Yersinia phage fPS-52 genome assembly, complete genome: monopartite	LT961837	69.0364
45	Escherichia phage P694, complete genome	KP090454	69
46	Enterobacter phage E-2, complete genome	KP791805	68.9895
47	Klebsiella phage K5-4, complete genome	KY389316	68.96
48	Phage NC-A, complete genome	MK310182	68.9529
49	Enterobacter phage E-4, complete genome	KP791807	68.9526
50	Klebsiella phage vB_KpnP_FZ12, complete genome	MK521905	68.9159
51	Yersinia phage fPS-50 genome assembly, complete genome: monopartite	LT961843	68.8636
52	Klebsiella phage vB_KpnP_IL33, complete genome	KY652724	68.805
53	Enterobacteria phage T3, complete genome	KC960671	68.7895
54	Bacteriophage T3 complete genome, strain Luria	AJ318471	68.7421
55	Enterobacteria phage T7M, complete genome	JX421753	68.7421
56	Salmonella phage BP12A, complete genome	KM366096	68.7308
57	Klebsiella phage KN4-1 DNA, complete genome	LC413195	68.7118
58	Klebsiella virus KP32 isolate 192, complete genome	MH172261	68.7
59	Yersinia phage YpP-R, complete sequence	JQ965701	68.675
60	Escherichia phage N13, complete genome	MH717100	68.6684
61	Klebsiella phage KN1-1 DNA, complete genome	LC413193	68.6409
62	Klebsiella virus KP32 isolate 196, complete genome	MH172264	68.625
63	Klebsiella phage vB_KpnP_BIS33, complete genome	KY652725	68.6045
64	UNVERIFIED: Acinetobacter phage Ab56 genomic sequence	MH932716	68.5684
65	Klebsiella phage vB_KpnP_PRA33, complete genome	KY652723	68.555
66	Klebsiella phage KOX3, complete genome	MN101216	68.5143
67	Escherichia phage LL2, complete genome	MH717709	68.5053
68	Dickeya phage Ninurta, complete genome	MH059639	68.49
69	Klebsiella phage KOX2, complete genome	MN052874	68.487
70	Klebsiella phage K5-2, complete genome	KY389315	68.4818
71	UNVERIFIED: Enterobacter phage KNP3 genomic sequence	KX452696	68.4684
72	Yersinia phage fPS-64 genome assembly, complete genome: monopartite	LT961846	68.42
73	Escherichia phage 64795_ec1, complete genome	KU927499	68.4
74	Salmonella phage Vi06 complete sequence	FR667955	68.38
75	Klebsiella phage K5, complete genome	KR149291	68.3417
76	Enterobacteria phage K30, complete genome	HM480846	68.3095
77	Escherichia phage vB_Eco_D226, complete genome	MN080711	68.3
78	Erwinia phage vB_EamP-L1, complete genome	HQ728265	68.2471
79	Klebsiella phage vB_KpnP_IME335, complete genome	MN176574	68.2455
80	Escherichia phage SRT7, complete genome	MH370477	68.1882
81	Enterobacteria phage BA14, complete genome	EU734171	68.1545
82	Klebsiella phage vB_KpnP_IME321, complete genome	MH587638	68.1348
83	Klebsiella phage AmPh_EK52, complete genome	MN434093	68.131
84	Leclercia phage 10164RH, complete genome	MF285617	68.013
85	Klebsiella phage K11, complete genome	EU734173	67.964
86	Escherichia phage HZ2R8, complete genome	MG832642	67.955
87	Klebsiella phage vB_KpnP_KpV767, complete genome	KX712070	67.9174
88	Erwinia phage FE44, complete genome	KF700371	67.9059
89	Escherichia phage C5, complete genome	MH717099	67.8682
90	Escherichia phage ECA2, complete genome	KX130726	67.8375
91	Enterobacteria phage T7 isolate K, complete genome	AY264775	67.8278
92	Enterobacteria phage T7 isolate P82, complete genome	AY264778	67.8167
93	Stenotrophomonas phage IME15, complete genome	JX872508	67.752
94	Klebsiella phage vB_KpnP_KpV763, complete genome	KX591654	67.745
95	Klebsiella phage Patroon, complete genome	MK608335	67.7238
96	Serratia phage 2050H2, complete genome	MF285620	67.7211
97	Enterobacteria phage vB_EcoP_IME390, complete genome	MH779619	67.6842
98	Yersinia phage fPS-54-ocr genome assembly, complete genome: monopartite	LT962475	67.6417
99	Yersinia pestis phage phiA1122, complete genome	AY247822	67.6364
100	Klebsiella phage vB_KpnP_KpV289, complete genome	LN866626	67.6087
101	Salmonella phage phiSG-JL2, complete genome	EU547803	67.5826
102	Enterobacteria phage T7 isolate P, complete genome	AY264777	67.5556
103	Klebsiella phage SH-Kp 152410, complete genome	MG835568	67.5208
104	Enterobacteria phage T7 isolate K115, complete genome	AY264776	67.515
105	Yersinia phage fPS-59 genome assembly, complete genome: monopartite	LT961845	67.48
106	Yersinia phage Y, complete genome	JQ957925	67.4786
107	Erwinia phage pEp_SNUABM_09, complete genome	MN184885	67.4237
108	Escherichia phage P483, complete genome	KP090453	67.4147
109	Salmonella phage 3A_8767, complete genome	MH382198	67.408
110	Yersinia phage R, complete genome	JX000007	67.4026
111	Pectobacterium phage PP47, complete genome	KY250035	67.355
112	Pectobacterium phage PP74, complete genome	KY084243	67.35
113	Yersinia phage YpsP-G, complete sequence	JQ965703	67.2545
114	Escherichia phage HZP2, partial genome	MK542821	67.25
115	Leclercia phage 10164-302, complete genome	MF285616	67.1636
116	Salmonella phage C2, complete genome	MN026740	67.068
117	Yersinia phage YpP-Y, complete sequence	JQ965700	67.0619
118	Pectobacterium phage PPWS4 DNA, complete genome	LC216347	67.05
119	Escherichia phage CICC 80001, complete genome	KM242061	67.0444
120	Escherichia phage vB_EcoP_S523, complete genome	MH031343	67.0333
121	Yersinia phage PYPS50, complete genome	MH809534	66.9562
122	Serratia phage Pila, complete genome	MN098329	66.8885
123	Morganella phage MmP1, complete genome	EU652770	66.8727
124	Klebsiella phage vB_KpnP_Emp27, complete genome	MN013074	66.872
125	Salmonella phage LPST144, complete genome	MN252582	66.8667
126	Yersinia phage fPS-85 genome assembly, complete genome: monopartite	LT962380	66.7467
127	Escherichia phage N30, complete genome	MH717098	66.7036
128	Escherichia phage Ebrios, complete genome	MG966531	66.6565
129	Bacteriophage Berlin complete genome	AM183667	66.6167
130	Yersinia phage fPS-26 genome assembly, complete genome: monopartite	LT961836	66.5647
131	Enterobacteria phage 13a, complete genome	EU734174	66.516
132	Pantoea phage vB_PagP-SK1, complete genome	MN450150	66.49
133	Dickeya phage Dagda, complete genome	MH059632	66.4833
134	Dickeya phage Dagda_B1, complete genome	MH807810	66.4833
135	Escherichia phage EG1, complete genome	MG488277	66.4792
136	Yersinia phage fPS-9 genome assembly, complete genome: monopartite	LT960606	66.4765
137	Bacteriophage T7.1 section alpha sequence	DQ100054	66.4
138	Yersinia phage Yep-phi, complete genome	HQ333270	66.3789
139	Shigella phage VB_Ship_A7, complete genome	MK685668	66.3275
140	Pectobacterium phage MA6, complete genome	MN327636	66.3227
141	Enterobacteria phage 285P, complete genome	GQ468526	66.25
142	Yersinia phage fPS-89 genome assembly, complete genome: monopartite	LT961841	66.1941
143	Yersinia phage Yepe2, complete genome	EU734170	66.1458
144	Yersinia phage fPS-86 genome assembly, complete genome: monopartite	LT961842	66.125
145	Pectobacterium phage PP81, complete genome	KY124276	66.105
146	Yersinia phage fPS-21 genome assembly, complete genome: monopartite	LT961844	66.0941
147	Yersinia phage fPS-19 genome assembly, complete genome: monopartite	LT961838	66.0765
148	Pseudomonas phage Henninger, complete genome	MG775258	66.0667
149	Yersinia phage fPS-7 genome assembly, complete genome: monopartite	LT961840	66.0647
150	Yersinia phage fPS16 genome assembly, complete genome: monopartite	LT962906	66.0471
151	Yersinia phage fPS-10 genome assembly, complete genome: monopartite	LT962907	66.0062
152	Kluyvera phage Kvp1, complete sequence	FJ194439	66.0045
153	Cronobacter phage Dev2 complete genome	HG813241	65.7143
154	Klebsiella phage vB_KpnP_Sibilus, complete genome	MN013082	65.6846
155	Coliphage K1F, complete genome	DQ111067	65.6
156	Enterobacteria phage K1F, complete genome	AM084414	65.5833
157	Escherichia phage vB_EcoP_PR_Kaz2018, complete genome	MN510331	65.52
158	Yersinia phage YpP-G, complete sequence	JQ965702	65.4609
159	Pseudomonas phage phiIBB-PF7A, complete genome	GU583987	65.44
160	Yersinia phage fPS-53 genome assembly, complete genome: monopartite	LT962379	65.4
161	Escherichia phage IMM-002, complete genome	MF630921	65.3429
162	Pseudomonas virus Pf1 ERZ-2017, complete genome	MG250485	65.22
163	Pasteurella phage PHB01, complete genome	MF166859	65.1778
164	Morganella phage vB_MmoP_MP2, complete genome	KX078568	65.1059
165	Pseudomonas phage 17A genome assembly 17A, chromosome : 1	LN889995	64.96
166	Klebsiella phage vB_KpnP_NahiliMali, complete genome	MN013085	64.9556
167	Vibrio phage JSF32, complete genome	KY883646	64.7929
168	Dickeya phage vB_DsoP_JA10, complete genome	MH460459	64.695
169	Shigella phage SFPH2, complete genome	MH464253	64.6556
170	Escherichia virus ECG4, complete genome	MN218775	64.5667
171	Pseudomonas phage phiPSA2, complete genome	KJ507099	64.55
172	Vibriophage VP4, complete genome	DQ029335	64.4222
173	Escherichia phage ZG49, complete genome	KX669227	64.3857
174	Pseudomonas phage phiPsa17, complete genome	KR091952	64.375
175	Vibrio phage JSF35, complete genome	KY883648	64.35
176	Vibrio phage VP3, complete genome	JQ780163	64.2667
177	Vibrio phage JSF30, complete genome	KY883644	64.1625
178	Vibrio phage ICP3_2009_A, partial genome	HQ641342	64.1333
179	Vibrio phage ICP3_2009_B, complete genome	HQ641341	64.0833
180	Escherichia phage Peacock, complete genome	MK903279	64.08
181	Vibrio phage ICP3_2007_A, complete genome	HQ641344	63.9833
182	Escherichia phage JSS1, complete genome	KX689784	63.96
183	Dickeya phage Mysterion, complete genome	MH807817	63.9
184	Escherichia phage vB_EcoP-Ro45lw, complete genome	MK301532	63.875
185	Dickeya phage Katbat, complete genome	MH807813	63.8714
186	Aeromonas phage vB_AsoP_Ca, complete genome	MK610268	63.775
187	Citrobacter phage CR44b complete genome	HG818823	63.6875
188	Pseudomonas phage gh-1, complete sequence	AF493143	63.6429
189	Pseudomonas phage 71PfluR64PP, complete genome	MH179475	63.6286
190	Pseudomonas phage shl2 genome assembly, chromosome: 1	LN889756	63.625
191	Citrobacter phage CR8 complete genome	HG818824	63.5917
192	Vibriophage N4, complete genome	FJ409640	63.5778
193	Citrobacter phage SH5, complete genome	KU687351	63.5286
194	Vibrio phage JSF31, complete genome	KY883645	63.5111
195	Dickeya phage Luksen, complete genome	MH807815	63.4583
196	Pseudomonas virus KNP, complete genome	KY798121	63.4167
197	Escherichia virus Vec13, complete genome	MH400309	63.4
198	Pasteurella phage PHB02, complete genome	MF034659	63.37
199	Pseudomonas phage UNO-SLW4, complete genome	KX449363	63.3444
200	Pseudomonas phage PspYZU08, complete genome	KY971611	63.2667
201	Vibrio phage JSF25, complete genome	MF574151	63.25
202	Citrobacter phage SH3, complete genome	KU687349	63.2308
203	Cronobacter phage GW1, complete genome	MH491167	63.2308
204	Pseudomonas phage UNO-SLW1, complete genome	KX431888	63.2111
205	Escherichia phage Pisces, complete genome	MK903277	63.1833
206	Vibrio phage ICP3_2008_A, complete genome	HQ641343	63.18
207	Escherichia phage PE3-1, complete genome	KJ748011	63.11
208	Vibrio phage ICP3, complete genome	HQ641340	63.08
209	Escherichia phage vB_EcoP_GA2A, complete genome	KT990215	63.0375
210	Vibrio phage JSF20, complete genome	KY883651	63.0222
211	Vibrio phage JSF24, complete genome	KY883652	63.0222
212	Vibrio phage JSF34, complete genome	KY883653	63.0222
213	Vibrio phage Rostov-1, complete genome	MG957431	63.02
214	Pseudomonas virus WRT, complete genome	KY798120	62.94
215	Pseudomonas phage UNO-SLW3, complete genome	KX449362	62.9111
216	Pseudomonas phage UNO-SLW2, complete genome	KX449361	62.9
217	Pseudomonas phage Phi-S1, complete genome	JX173487	62.8917
218	Pseudomonas phage HC15b2 genome assembly HC15b2, chromosome : 1	LN913017	62.8364
219	UNVERIFIED: Enterobacter phage EcpYZU01, complete genome	MK033136	62.8273
220	Pseudomonas phage PPPL-1, complete genome	KU064779	62.74
221	Vibrio phage JSF36, complete genome	KY883649	62.74
222	Citrobacter phage SH4, complete genome	KU687350	62.6545
223	Enterobacteria phage EcoDS1, complete genome	EU734172	62.6444
224	UNVERIFIED: Pseudomonas phage UNO-SLW1, complete genome	MK033137	62.6364
225	Escherichia phage vB_EcoP_F, complete genome	KY295894	62.6
226	Escherichia phage YZ1, complete genome	MG845865	62.5538
227	Escherichia phage LM33_P1 genome assembly, complete genome: monopartite	LT594300	62.4778
228	Escherichia phage ST31, complete genome	KY962008	62.4125
229	Pseudomonas phage Pf-10, complete genome	KP025626	62.275
230	Escherichia phage Penshu1, complete genome	MK903281	62.2625
231	Pseudomonas phage PPpW-4 DNA, complete sequence	AB775549	61.9889
232	Pectobacterium phage MA2, complete genome	MN271656	61.8
233	Pseudomonas phage phi15 complete genome	FR823298	61.7111
234	Vibrio phage JSF28, complete genome	KY883643	61.46
235	Ralstonia phage RSB2 DNA, complete genome	AB597179	61.2667
236	Vibrio phage JSF18, complete genome	KY883650	61.05
237	Pseudomonas phage PFP1, complete genome	MH268168	61.0167
238	Pseudomonas phage 67PfluR64PP, complete genome	MH179478	60.75
239	Vibrio phage JSF11, complete genome	KY883641	60.5
240	Pseudomonas phage 22PfluR64PP, complete genome	MH179472	59.85
241	Delftia phage IME-DE1, complete genome	KR153873	59.425
242	Ralstonia phage RPSC1, complete genome	MF893341	58.3333
243	Ralstonia phage phiITL-1, complete genome	KP343639	58.225
244	Ralstonia phage P-PSG-11, complete genome	MN270889	58.2
245	Ralstonia phage P-PSG-11-1, complete genome	MN270890	58.2
246	Pectobacterium phage POP72, complete genome	KY744566	57.4
