# Supplementary material for: Origin and Evolution of Studiervirinae Bacteriophages Infecting Pectobacterium: Horizontal Transfer Assists Adaptation to New Niches
Source: Microorganisms. 2020 Oct 31;8(11):1707. doi: 10.3390/microorganisms8111707 (PMC7693777; doi:10.3390/microorganisms8111707)
Supplement: Supplementary file 1 [file microorganisms-08-01707-s001.zip › Suppl_Table_S6_PP47_Annotations.xlsx]

## Sheet: PP47 Annotations
Name	Minimum	Maximum	Length	Direction	product
repeat region	1	151	151	forward
S-adenosyl-L-methionine hydrolase CDS	860	1303	444	forward	S-adenosyl-L-methionine hydrolase
hypothetical protein CDS	1324	1503	180	forward	hypothetical protein
putative cell division FtsZ inhibitor CDS	1487	1774	288	forward	putative cell division FtsZ inhibitor
seryl-threonyl protein kinase CDS	1798	2946	1149	forward	seryl-threonyl protein kinase
hypothetical protein CDS	2957	3034	78	forward	hypothetical protein
DNA-directed RNA polymerase CDS	3115	5787	2673	forward	DNA-directed RNA polymerase
hypothetical protein CDS	5946	6344	399	forward	hypothetical protein
hypothetical protein CDS	6361	6450	90	forward	hypothetical protein
hypothetical protein CDS	6447	6620	174	forward	hypothetical protein
hypothetical protein CDS	6610	6852	243	forward	hypothetical protein
DNA ligase CDS	6830	7933	1104	forward	DNA ligase
hypothetical protein CDS	7933	8037	105	forward	hypothetical protein
hypothetical protein CDS	8034	8276	243	forward	hypothetical protein
hypothetical protein CDS	8273	8476	204	forward	hypothetical protein
hypothetical protein CDS	8455	8556	102	forward	hypothetical protein
hypothetical protein CDS	8639	8728	90	forward	hypothetical protein
hypothetical protein CDS	8741	9013	273	forward	hypothetical protein
nucleotide kinase CDS	9000	9659	660	forward	nucleotide kinase
inhibitor of host bacterial RNA polymerase CDS	9649	9825	177	forward	inhibitor of host bacterial RNA polymerase
ssDNA-binding protein CDS	9926	10630	705	forward	ssDNA-binding protein
endonuclease I CDS	10630	11088	459	forward	endonuclease I
hypothetical protein CDS	11091	11330	240	forward	hypothetical protein
lysozyme CDS	11323	11772	450	forward	lysozyme, N-acetylmuramoyl-L-alanine amidase
DNA primase/helicase CDS	11798	13540	1743	forward	DNA primase/helicase
DNA helicase CDS	11996	13540	1545	forward	DNA helicase
hypothetical protein CDS	13248	13625	378	forward	hypothetical protein
hypothetical protein CDS	13670	13882	213	forward	hypothetical protein
inhibitor of toxin/antitoxin system CDS	13905	14201	297	forward	inhibitor of toxin/antitoxin system
hypothetical protein CDS	14278	14667	390	forward	hypothetical protein
putative nucleotidyl transferase CDS	14686	15216	531	forward	putative nucleotidyl transferase
DNA polymerase CDS	15213	17396	2184	forward	DNA polymerase
H-NS and tRNA binding protein CDS	17424	17693	270	forward	H-NS and tRNA binding protein
host RNA polymerase sigma70 factor inhibitor CDS	17696	17905	210	forward	host RNA polymerase sigma70 factor inhibitor
hypothetical protein CDS	17902	18168	267	forward	hypothetical protein
5'-3' exonuclease CDS	18155	19096	942	forward	5'-3' exonuclease
hypothetical protein CDS	19060	19173	114	forward	hypothetical protein, predicted transmembrane protein
hypothetical protein CDS	19372	19617	246	forward	hypothetical protein
putative HNH endonuclease CDS	19622	20047	426	forward	putative HNH endonuclease
tail assembly protein CDS	20327	20602	276	forward	tail assembly protein
head-tail connector protein CDS	20615	22231	1617	forward	head-tail connector protein
capsid assembly protein CDS	22298	23230	933	forward	capsid assembly protein
major capsid protein CDS	23304	24344	1041	forward	major capsid protein
minor capsid protein CDS	24407	24643	237	forward	minor capsid protein
tail tubular protein A CDS	24716	25306	591	forward	tail tubular protein A
tail tubular protein B CDS	25329	27710	2382	forward	tail tubular protein B
internal virion protein A CDS	27800	28210	411	forward	internal virion protein A
internal virion protein B CDS	28213	28794	582	forward	internal virion protein B
internal virion protein C CDS	28811	31072	2262	forward	internal virion protein C
internal virion protein D CDS	31097	35113	4017	forward	internal virion protein D
tail spike protein CDS	35178	37439	2262	forward	tail spike protein, SGNH hydrolase domain-containing protein
class II holin CDS	37439	37645	207	forward	class II holin
terminase small subunit CDS	37647	37916	270	forward	terminase small subunit
Rz lysis protein CDS	37970	38479	510	forward	Rz lysis protein
Rz1 lysis protein CDS	38181	38384	204	forward	Rz1 lysis protein
terminase large subunit CDS	38463	40202	1740	forward	terminase large subunit
repeat region	40845	40995	151	forward
