# Supplementary material for: Origin and Evolution of Studiervirinae Bacteriophages Infecting Pectobacterium: Horizontal Transfer Assists Adaptation to New Niches
Source: Microorganisms. 2020 Oct 31;8(11):1707. doi: 10.3390/microorganisms8111707 (PMC7693777; doi:10.3390/microorganisms8111707)
Supplement: Supplementary file 1 [file microorganisms-08-01707-s001.zip › Suppl_Table_S7_PP81_Annotations.xlsx]

## Sheet: PP81 Annotations
Name	Minimum	Maximum	Length	Direction	product
repeat region	1	151	151	forward
S-adenosyl-L-methionine hydrolase CDS	860	1303	444	forward	S-adenosyl-L-methionine hydrolase
hypothetical protein CDS	1324	1503	180	forward	hypothetical protein
putative cell division FtsZ inhibitor CDS	1487	1804	318	forward	putative cell division FtsZ inhibitor
seryl-threonyl protein kinase CDS	1809	2948	1140	forward	seryl-threonyl protein kinase
hypothetical protein CDS	2959	3036	78	forward	hypothetical protein
DNA-directed RNA polymerase CDS	3117	5789	2673	forward	DNA-directed RNA polymerase
hypothetical protein CDS	5948	6346	399	forward	hypothetical protein
hypothetical protein CDS	6363	6452	90	forward	hypothetical protein
hypothetical protein CDS	6449	6622	174	forward	hypothetical protein
hypothetical protein CDS	6612	6854	243	forward	hypothetical protein
DNA ligase CDS	6832	7935	1104	forward	DNA ligase
hypothetical protein CDS	7935	8027	93	forward	hypothetical protein
hypothetical protein CDS	8028	8270	243	forward	hypothetical protein
hypothetical protein CDS	8267	8470	204	forward	hypothetical protein
hypothetical protein CDS	8449	8550	102	forward	hypothetical protein
hypothetical protein CDS	8633	8722	90	forward	hypothetical protein
hypothetical protein CDS	8735	9007	273	forward	hypothetical protein
nucleotide kinase CDS	8994	9653	660	forward	nucleotide kinase
inhibitor of host bacterial RNA polymerase CDS	9643	9819	177	forward	inhibitor of host bacterial RNA polymerase
ssDNA-binding protein CDS	9920	10624	705	forward	ssDNA-binding protein
endonuclease I CDS	10624	11079	456	forward	endonuclease I
lysozyme CDS	11082	11531	450	forward	lysozyme, N-acetylmuramoyl-L-alanine amidase
DNA primase/helicase CDS	11556	13298	1743	forward	DNA primase/helicase
DNA helicase CDS	11754	13298	1545	forward	DNA helicase
hypothetical protein CDS	13006	13383	378	forward	hypothetical protein
hypothetical protein CDS	13428	13640	213	forward	hypothetical protein
inhibitor of toxin/antitoxin system CDS	13663	13959	297	forward	inhibitor of toxin/antitoxin system
hypothetical protein CDS	14036	14425	390	forward	hypothetical protein
putative nucleotidyl transferase CDS	14444	14974	531	forward	putative nucleotidyl transferase
DNA polymerase CDS	14971	17154	2184	forward	DNA polymerase
H-NS and tRNA binding protein CDS	17182	17451	270	forward	H-NS and tRNA binding protein
host RNA polymerase sigma70 factor inhibitor CDS	17454	17663	210	forward	host RNA polymerase sigma70 factor inhibitor
hypothetical protein CDS	17660	17926	267	forward	hypothetical protein
5'-3' exonuclease CDS	17913	18854	942	forward	5'-3' exonuclease
hypothetical protein CDS	18818	18931	114	forward	hypothetical protein, predicted transmembrane protein
hypothetical protein CDS	19130	19375	246	forward	hypothetical protein
putative HNH endonuclease CDS	19380	19805	426	forward	putative HNH endonuclease
tail assembly protein CDS	20085	20360	276	forward	tail assembly protein
head-tail connector protein CDS	20373	21989	1617	forward	head-tail connector protein
capsid assembly protein CDS	22056	22988	933	forward	capsid assembly protein
major capsid protein CDS	23062	24102	1041	forward	major capsid protein
minor capsid protein CDS	24171	24401	231	forward	minor capsid protein
tail tubular protein A CDS	24410	25063	654	forward	tail tubular protein A
tail tubular protein B CDS	25026	27467	2442	forward	tail tubular protein B
internal virion protein A CDS	27557	27967	411	forward	internal virion protein A
internal virion protein B CDS	27970	28551	582	forward	internal virion protein B
internal virion protein C CDS	28568	30829	2262	forward	internal virion protein C
internal virion protein D CDS	30854	34870	4017	forward	internal virion protein D
tail spike protein CDS	34935	37196	2262	forward	tail spike protein, SGNH hydrolase domain-containing protein
class II holin CDS	37196	37402	207	forward	class II holin
terminase small subunit CDS	37404	37673	270	forward	terminase small subunit
Rz lysis protein CDS	37727	38236	510	forward	Rz lysis protein
Rz1 lysis protein CDS	37938	38141	204	forward	Rz1 lysis protein
terminase large subunit CDS	38220	39959	1740	forward	terminase large subunit
repeat region	40601	40751	151	forward
