# Supplementary material for: Origin and Evolution of Studiervirinae Bacteriophages Infecting Pectobacterium: Horizontal Transfer Assists Adaptation to New Niches
Source: Microorganisms. 2020 Oct 31;8(11):1707. doi: 10.3390/microorganisms8111707 (PMC7693777; doi:10.3390/microorganisms8111707)
Supplement: Supplementary file 1 [file microorganisms-08-01707-s001.zip › Suppl_Table_S8_Q19_Annotations.xlsx]

## Sheet: Q19 Annotations
Name	Minimum	Maximum	Length	Direction	product
repeat region	1	222	222	forward
S-adenosyl-L-methionine hydrolase CDS	739	1218	480	forward	S-adenosyl-L-methionine hydrolase
RNA polymerase sigma54 factor CDS	1218	1646	429	forward	RNA polymerase sigma factor
hypothetical protein CDS	1643	1840	198	forward	hypothetical protein
hypothetical protein CDS	1860	2000	141	forward	hypothetical protein
seryl-threonyl protein kinase CDS	2025	3227	1203	forward	seryl-threonyl protein kinase
DNA-directed RNA polymerase CDS	3313	6027	2715	forward	DNA-directed RNA polymerase
hypothetical protein CDS	6205	6465	261	forward	hypothetical protein
hypothetical protein CDS	6844	7038	195	forward	hypothetical protein
hypothetical protein CDS	7035	7292	258	forward	hypothetical protein
DNA ligase CDS	7372	8457	1086	forward	DNA ligase
hypothetical protein CDS	8454	8558	105	forward	hypothetical protein
hypothetical protein CDS	8673	8939	267	forward	hypothetical protein
hypothetical protein CDS	8932	9150	219	forward	hypothetical protein
hypothetical protein CDS	9134	9493	360	forward	hypothetical protein
hypothetical protein CDS	9493	9672	180	forward	hypothetical protein
inhibitor of host bacterial RNA polymerase CDS	9672	9830	159	forward	inhibitor of host bacterial RNA polymerase
ssDNA-binding protein CDS	9872	10579	708	forward	ssDNA-binding protein
endonuclease I CDS	10586	11035	450	forward	endonuclease I
hypothetical protein CDS	11048	11263	216	forward	hypothetical protein
lysozyme CDS	11331	11711	381	forward	lysozyme, N-acetylmuramoyl-L-alanine amidase
DNA primase/helicase CDS	11735	13456	1722	forward	DNA primase/helicase
hypothetical protein CDS	13582	13794	213	forward	hypothetical protein
inhibitor of toxin/antitoxin system CDS	13811	14107	297	forward	inhibitor of toxin/antitoxin system
putative nucleotidyl transferase CDS	14193	14705	513	forward	putative nucleotidyl transferase
DNA polymerase CDS	14702	16837	2136	forward	DNA polymerase
H-NS and tRNA binding protein CDS	16858	17139	282	forward	H-NS and tRNA binding protein
host RNA polymerase sigma70 factor inhibitor CDS	17139	17348	210	forward	host RNA polymerase sigma70 factor inhibitor
hypothetical protein CDS	17345	17554	210	forward	hypothetical protein
5'-3' exonuclease CDS	17547	18455	909	forward	5'-3' exonuclease
hypothetical protein CDS	18443	18553	111	forward	hypothetical protein, predicted transmembrane protein
hypothetical protein CDS	18734	18982	249	forward	hypothetical protein
hypothetical protein CDS	18982	19245	264	forward	hypothetical protein
tail assembly protein CDS	19260	19532	273	forward	tail assembly protein
head-to-tail joining protein CDS	19550	21175	1626	forward	head-to-tail joining protein
capsid assembly protein CDS	21251	22195	945	forward	capsid assembly protein
major capsid protein CDS	22387	23409	1023	forward	major capsid protein
putative minor capsid protein CDS	23469	23663	195	forward	putative minor capsid protein
tail tubular protein A CDS	23731	24330	600	forward	tail tubular protein A
tail tubular protein B CDS	24351	26735	2385	forward	tail tubular protein B
internal virion protein A CDS	26818	27234	417	forward	internal virion protein A
internal virion protein B CDS	27240	27863	624	forward	internal virion protein B
internal virion protein C CDS	27863	30142	2280	forward	internal virion protein C
internal virion protein D CDS	30157	34152	3996	forward	internal virion protein D
tail spike protein CDS	34222	36468	2247	forward	tail spike protein, SGNH hydrolase domain-containing protein
class II holin CDS	36490	36696	207	forward	class II holin
terminase small subunit CDS	36699	36971	273	forward	terminase small subunit
Rz lysis protein CDS	37079	37525	447	forward	Rz lysis protein CDS
Rz1 lysis protein CDS	37230	37442	213	forward	Rz1 lysis protein
terminase large subunit CDS	37644	39281	1638	forward	terminase large subunit
hypothetical protein CDS	39451	39723	273	forward	hypothetical protein, predicted transmembrane protein
repeat region	40006	40227	222	forward
