# Supplementary material for: Origin and Evolution of Studiervirinae Bacteriophages Infecting Pectobacterium: Horizontal Transfer Assists Adaptation to New Niches
Source: Microorganisms. 2020 Oct 31;8(11):1707. doi: 10.3390/microorganisms8111707 (PMC7693777; doi:10.3390/microorganisms8111707)
Supplement: Supplementary file 1 [file microorganisms-08-01707-s001.zip › Suppl_Table_S2_ANI_PP47.xlsx]

## Sheet: PP47-ANI
#	Organism description	Accession	ANI
1	Pectobacterium phage PP81, complete genome	KY124276	98.4641
2	Pectobacterium phage PPWS4 DNA, complete genome	LC216347	91.5378
3	Pectobacterium phage MA1A, partial genome	MN308080	86.6241
4	Pectobacterium phage MA6, complete genome	MN327636	85.4811
5	Enterobacteria phage 3/7, partial genome	JF906060	80.875
6	Enterobacteria phage T7M, partial genome	JF906059	76.98
7	Enterobacteria phage DE3, complete genome	EU078592	71.8
8	Enterobacter phage phiEap-1, complete genome	KT321314	71.4917
9	Serratia phage SM9-3Y, complete genome	KX778611	71.2417
10	Bacteriophage T3 gene 1 to gene 11	X17255	70.7
11	Yersinia phage YpP-R, complete sequence	JQ965701	70.64
12	Klebsiella virus KP32 isolate 195, complete genome	MH172263	70.5917
13	Escherichia phage P694, complete genome	KP090454	70.57
14	Klebsiella phage vB_KpnP_IL33, complete genome	KY652724	70.52
15	Klebsiella phage vB_KpnP_FZ12, complete genome	MK521905	70.3533
16	Escherichia phage 64795_ec1, complete genome	KU927499	70.1636
17	UNVERIFIED: Klebsiella phage SH-Kp 152234, complete genome	KY450753	70.15
18	Klebsiella phage KN4-1 DNA, complete genome	LC413195	69.8429
19	Klebsiella phage vB_KpnP_IME205, complete genome	KU183006	69.7933
20	Klebsiella virus KP32 isolate 194, complete genome	MH172262	69.78
21	Enterobacteria phage K30, complete genome	HM480846	69.75
22	Genome of bacteriophage T7	V01146	69.7
23	Yersinia phage vB_YenP_AP10, complete genome	KT852574	69.6867
24	Enterobacteria phage T7 isolate P, complete genome	AY264777	69.5846
25	Klebsiella phage 2044-307w, complete genome	MF285615	69.55
26	Enterobacteria phage T7 isolate P82, complete genome	AY264778	69.5231
27	Enterobacteria phage T7 isolate K, complete genome	AY264775	69.5154
28	Citrobacter phage phiCFP-1, complete genome	KP313531	69.4125
29	Escherichia phage SRT7, complete genome	MH370477	69.3875
30	Enterobacteria phage T7, complete genome	AY264774	69.3308
31	Yersinia phage fPS-52 genome assembly, complete genome: monopartite	LT961837	69.3273
32	Enterobacteria phage T7, complete genome	GU071091	69.3231
33	Klebsiella phage vB_KpnP_IME335, complete genome	MN176574	69.3083
34	Yersinia phage fPS-50 genome assembly, complete genome: monopartite	LT961843	69.2
35	Klebsiella phage Patroon, complete genome	MK608335	69.1941
36	Enterobacteria phage vB_EcoP_IME390, complete genome	MH779619	69.1923
37	Klebsiella phage 31, complete genome	MN149904	69.1222
38	Erwinia phage pEp_SNUABM_09, complete genome	MN184885	69.1187
39	Klebsiella phage K11, complete genome	EU734173	69.0471
40	Leclercia phage 10164-302, complete genome	MF285616	69.0312
41	Klebsiella phage 117, complete genome	MN149903	69.02
42	Klebsiella phage KOX5, complete genome	MN101218	69
43	Klebsiella phage KPN3, complete genome	MN101227	69
44	Klebsiella phage Kund-ULIP54, complete genome	MK380016	68.9867
45	Klebsiella phage vB_KpnP_KpV766, complete genome	KX712071	68.9706
46	Escherichia phage C5, complete genome	MH717099	68.9308
47	Escherichia phage N13, complete genome	MH717100	68.8875
48	Bacteriophage phiYeO3-12 complete genome	AJ251805	68.8467
49	Enterobacter phage E-2, complete genome	KP791805	68.8067
50	Yersinia phage Y, complete genome	JQ957925	68.7929
51	Klebsiella phage vB_KpnP_KpV289, complete genome	LN866626	68.76
52	Enterobacter phage E-4, complete genome	KP791807	68.7533
53	Klebsiella phage Pharr, complete genome	MK618658	68.7529
54	Yersinia phage R, complete genome	JX000007	68.7308
55	Escherichia phage vB_EcoP_S523, complete genome	MH031343	68.6071
56	Klebsiella phage AmPh_EK52, complete genome	MN434093	68.6071
57	Citrobacter phage SH1, complete genome	KU687347	68.6
58	Yersinia phage YpP-Y, complete sequence	JQ965700	68.5625
59	Klebsiella virus KP32 isolate 192, complete genome	MH172261	68.5053
60	Klebsiella phage KN1-1 DNA, complete genome	LC413193	68.4824
61	Phage NC-A, complete genome	MK310182	68.3375
62	Enterobacteria phage 13a, complete genome	EU734174	68.3316
63	Salmonella phage BSP161, complete genome	MG471392	68.3286
64	Escherichia phage P483, complete genome	KP090453	68.3214
65	Klebsiella phage Kund-ULIP47, complete genome	MK380015	68.3167
66	Klebsiella phage SH-KP152226, complete genome	MK903728	68.3167
67	Klebsiella phage IME304, complete genome	MK795385	68.3
68	Enterobacter phage E-3, complete genome	KP791806	68.2333
69	Klebsiella phage kpssk3, complete genome	MK134560	68.2
70	Escherichia phage HZ2R8, complete genome	MG832642	68.1937
71	Yersinia phage vB_YenP_AP5, complete genome	KM253764	68.1933
72	Enterobacteria phage T7 isolate K115, complete genome	AY264776	68.1812
73	Salmonella phage BP12A, complete genome	KM366096	68.1727
74	Enterobacteria phage T7M, complete genome	JX421753	68.1692
75	Klebsiella phage vB_KpnP_BIS33, complete genome	KY652725	68.15
76	Bacteriophage T3 complete genome, strain Luria	AJ318471	68.1385
77	Enterobacteria phage T3, complete genome	KC960671	68.1154
78	UNVERIFIED: Enterobacter phage KNP3 genomic sequence	KX452696	68.1062
79	Escherichia phage vB_Eco_D226, complete genome	MN080711	67.9765
80	Erwinia phage vB_EamP-L1, complete genome	HQ728265	67.9467
81	Yersinia pestis phage phiA1122, complete genome	AY247822	67.8941
82	Klebsiella phage vB_KpnP_KpV763, complete genome	KX591654	67.8625
83	Escherichia phage Ebrios, complete genome	MG966531	67.8625
84	Serratia phage 2050H2, complete genome	MF285620	67.8444
85	Yersinia phage Yepe2, complete genome	EU734170	67.8357
86	Klebsiella phage K5-2, complete genome	KY389315	67.82
87	Klebsiella phage SH-Kp 152410, complete genome	MG835568	67.8187
88	Yersinia phage Yep-phi, complete genome	HQ333270	67.8154
89	Klebsiella phage KOX2, complete genome	MN052874	67.8133
90	Stenotrophomonas phage IME15, complete genome	JX872508	67.8059
91	Enterobacteria phage BA14, complete genome	EU734171	67.775
92	Leclercia phage 10164RH, complete genome	MF285617	67.6842
93	Klebsiella virus KP32 isolate 196, complete genome	MH172264	67.6611
94	Klebsiella phage vB_KpnP_IME321, complete genome	MH587638	67.6437
95	Citrobacter phage SH2, complete genome	KU687348	67.6429
96	Escherichia phage N30, complete genome	MH717098	67.6056
97	Escherichia phage EG1, complete genome	MG488277	67.6
98	Yersinia phage phiYe-F10, complete genome	KT008108	67.5687
99	Klebsiella phage vB_Kp1, complete genome	KT367885	67.5588
100	Klebsiella phage vB_Kp168, complete genome	MN585130	67.5588
101	Yersinia phage YpsP-G, complete sequence	JQ965703	67.5437
102	Klebsiella phage KP32, complete genome	GQ413937	67.5412
103	Klebsiella phage vB_KpnP_KpV767, complete genome	KX712070	67.4611
104	Bacteriophage Berlin complete genome	AM183667	67.4571
105	Klebsiella phage Henu1, complete genome	MK203841	67.4571
106	Dickeya phage Ninurta, complete genome	MH059639	67.4364
107	Pectobacterium phage Jarilo, complete genome	MH059637	67.4312
108	Klebsiella phage vB_KpnP_NahiliMali, complete genome	MN013085	67.4267
109	Escherichia phage HZP2, partial genome	MK542821	67.3967
110	Salmonella phage 3A_8767, complete genome	MH382198	67.3944
111	Erwinia phage FE44, complete genome	KF700371	67.3467
112	Escherichia phage CICC 80001, complete genome	KM242061	67.3278
113	Klebsiella phage K5, complete genome	KR149291	67.1588
114	Klebsiella phage K5-4, complete genome	KY389316	67.1526
115	Klebsiella phage KOX3, complete genome	MN101216	67.1176
116	Dickeya phage Katbat, complete genome	MH807813	67.1167
117	Salmonella phage C2, complete genome	MN026740	67.1167
118	Shigella phage VB_Ship_A7, complete genome	MK685668	67.1105
119	Serratia phage Pila, complete genome	MN098329	67.1059
120	Klebsiella phage vB_KpnP_Emp27, complete genome	MN013074	66.9737
121	Morganella phage MmP1, complete genome	EU652770	66.9333
122	Escherichia phage LL2, complete genome	MH717709	66.8579
123	Klebsiella phage KN3-1 DNA, complete genome	LC413194	66.85
124	UNVERIFIED: Klebsiella phage GDh-2019a genomic sequence	MH932783	66.8
125	Klebsiella phage vB_KpnP_PRA33, complete genome	KY652723	66.76
126	Bacteriophage T7.1 section alpha sequence	DQ100054	66.725
127	Enterobacteria phage 285P, complete genome	GQ468526	66.6437
128	UNVERIFIED: Acinetobacter phage Ab56 genomic sequence	MH932716	66.6368
129	Salmonella phage Vi06 complete sequence	FR667955	66.6333
130	Yersinia phage PYPS50, complete genome	MH809534	66.6187
131	Pectobacterium phage DU_PP_II, complete genome	MF979561	66.6071
132	Pectobacterium phage PP74, complete genome	KY084243	66.5769
133	Yersinia phage fPS-54-ocr genome assembly, complete genome: monopartite	LT962475	66.5692
134	Yersinia phage fPS16 genome assembly, complete genome: monopartite	LT962906	66.43
135	Yersinia phage fPS-7 genome assembly, complete genome: monopartite	LT961840	66.4
136	Salmonella phage phiSG-JL2, complete genome	EU547803	66.3692
137	Yersinia phage YpP-G, complete sequence	JQ965702	66.3118
138	Yersinia phage fPS-86 genome assembly, complete genome: monopartite	LT961842	66.3091
139	Yersinia phage fPS-10 genome assembly, complete genome: monopartite	LT962907	66.2833
140	Dickeya phage vB_DsoP_JA10, complete genome	MH460459	66.2687
141	Yersinia phage fPS-19 genome assembly, complete genome: monopartite	LT961838	66.2455
142	Yersinia phage fPS-21 genome assembly, complete genome: monopartite	LT961844	66.2182
143	Yersinia phage fPS-26 genome assembly, complete genome: monopartite	LT961836	66.2083
144	Yersinia phage fPS-64 genome assembly, complete genome: monopartite	LT961846	66.2
145	Kluyvera phage Kvp1, complete sequence	FJ194439	66.1263
146	Yersinia phage fPS-9 genome assembly, complete genome: monopartite	LT960606	66.1083
147	Klebsiella phage vB_KpnP_Sibilus, complete genome	MN013082	66.1083
148	Pseudomonas phage 17A genome assembly 17A, chromosome : 1	LN889995	66.1
149	Dickeya phage Luksen, complete genome	MH807815	65.96
150	Pantoea phage vB_PagP-SK1, complete genome	MN450150	65.8706
151	Salmonella phage LPST144, complete genome	MN252582	65.86
152	Pseudomonas phage Henninger, complete genome	MG775258	65.84
153	Escherichia phage ECA2, complete genome	KX130726	65.7937
154	Cronobacter phage Dev2 complete genome	HG813241	65.76
155	Pseudomonas phage PPPL-1, complete genome	KU064779	65.725
156	Pseudomonas virus WRT, complete genome	KY798120	65.6
157	Yersinia phage fPS-85 genome assembly, complete genome: monopartite	LT962380	65.5733
158	Dickeya phage Mysterion, complete genome	MH807817	65.5273
159	Morganella phage vB_MmoP_MP2, complete genome	KX078568	65.5233
160	Pseudomonas phage HC15b2 genome assembly HC15b2, chromosome : 1	LN913017	65.5125
161	Escherichia phage Pisces, complete genome	MK903277	65.4778
162	Yersinia phage fPS-89 genome assembly, complete genome: monopartite	LT961841	65.4118
163	Pseudomonas phage shl2 genome assembly, chromosome: 1	LN889756	65.3889
164	Pseudomonas virus Pf1 ERZ-2017, complete genome	MG250485	65.3875
165	Dickeya phage Dagda, complete genome	MH059632	65.3778
166	Dickeya phage Dagda_B1, complete genome	MH807810	65.3778
167	Enterobacteria phage K1F, complete genome	AM084414	65.2
168	Coliphage K1F, complete genome	DQ111067	65.1667
169	Yersinia phage fPS-53 genome assembly, complete genome: monopartite	LT962379	65.0933
170	Escherichia phage ST31, complete genome	KY962008	65.05
171	Escherichia virus ECG4, complete genome	MN218775	64.9429
172	Escherichia phage vB_EcoP-Ro45lw, complete genome	MK301532	64.925
173	Pseudomonas phage UNO-SLW4, complete genome	KX449363	64.78
174	Pseudomonas virus KNP, complete genome	KY798121	64.775
175	Pasteurella phage PHB01, complete genome	MF166859	64.7714
176	Escherichia phage PE3-1, complete genome	KJ748011	64.77
177	Pseudomonas phage phiPsa17, complete genome	KR091952	64.75
178	Yersinia phage fPS-59 genome assembly, complete genome: monopartite	LT961845	64.7273
179	Vibrio phage VP3, complete genome	JQ780163	64.6
180	Vibriophage VP4, complete genome	DQ029335	64.56
181	Escherichia virus Vec13, complete genome	MH400309	64.5429
182	Citrobacter phage CR44b complete genome	HG818823	64.4875
183	Pseudomonas phage gh-1, complete sequence	AF493143	64.475
184	Escherichia phage JSS1, complete genome	KX689784	64.4444
185	Pseudomonas phage phiPSA2, complete genome	KJ507099	64.3889
186	Pseudomonas phage 71PfluR64PP, complete genome	MH179475	64.3625
187	Escherichia phage Penshu1, complete genome	MK903281	64.35
188	UNVERIFIED: Pseudomonas phage UNO-SLW1, complete genome	MK033137	64.2429
189	Escherichia phage vB_EcoP_PR_Kaz2018, complete genome	MN510331	64.2429
190	Escherichia phage YZ1, complete genome	MG845865	64.2
191	Pseudomonas phage UNO-SLW2, complete genome	KX449361	64.12
192	UNVERIFIED: Enterobacter phage EcpYZU01, complete genome	MK033136	64.1
193	Shigella phage SFPH2, complete genome	MH464253	64.0778
194	Pseudomonas phage UNO-SLW1, complete genome	KX431888	64.0667
195	Escherichia phage IMM-002, complete genome	MF630921	63.98
196	Pseudomonas phage Phi-S1, complete genome	JX173487	63.975
197	Enterobacteria phage EcoDS1, complete genome	EU734172	63.94
198	Pseudomonas phage phiIBB-PF7A, complete genome	GU583987	63.9222
199	Pseudomonas phage UNO-SLW3, complete genome	KX449362	63.9
200	Pseudomonas phage phi15 complete genome	FR823298	63.85
201	Aeromonas phage vB_AsoP_Ca, complete genome	MK610268	63.8
202	Escherichia phage ZG49, complete genome	KX669227	63.6429
203	Vibrio phage JSF11, complete genome	KY883641	63.6167
204	Vibrio phage ICP3_2007_A, complete genome	HQ641344	63.6
205	Vibrio phage ICP3_2009_A, partial genome	HQ641342	63.58
206	Vibrio phage JSF35, complete genome	KY883648	63.58
207	Pseudomonas phage 22PfluR64PP, complete genome	MH179472	63.5667
208	Vibrio phage ICP3_2009_B, complete genome	HQ641341	63.48
209	Vibrio phage Rostov-1, complete genome	MG957431	63.475
210	Escherichia phage Peacock, complete genome	MK903279	63.4571
211	Pseudomonas phage PPpW-4 DNA, complete sequence	AB775549	63.3833
212	Pasteurella phage PHB02, complete genome	MF034659	63.3429
213	Escherichia phage vB_EcoP_F, complete genome	KY295894	63.24
214	Escherichia phage LM33_P1 genome assembly, complete genome: monopartite	LT594300	63.17
215	Cronobacter phage GW1, complete genome	MH491167	63.1583
216	Vibriophage N4, complete genome	FJ409640	63.05
217	Vibrio phage JSF28, complete genome	KY883643	63.0333
218	Vibrio phage JSF31, complete genome	KY883645	62.9875
219	Vibrio phage JSF18, complete genome	KY883650	62.94
220	Citrobacter phage SH4, complete genome	KU687350	62.9333
221	Vibrio phage JSF36, complete genome	KY883649	62.925
222	Escherichia phage vB_EcoP_GA2A, complete genome	KT990215	62.92
223	Vibrio phage JSF30, complete genome	KY883644	62.85
224	Citrobacter phage SH5, complete genome	KU687351	62.6875
225	Vibrio phage JSF20, complete genome	KY883651	62.6429
226	Vibrio phage JSF24, complete genome	KY883652	62.6429
227	Vibrio phage JSF34, complete genome	KY883653	62.6429
228	Citrobacter phage SH3, complete genome	KU687349	62.6308
229	Citrobacter phage CR8 complete genome	HG818824	62.59
230	Vibrio phage JSF32, complete genome	KY883646	62.475
231	Vibrio phage ICP3_2008_A, complete genome	HQ641343	62.4333
232	Pseudomonas phage PFP1, complete genome	MH268168	62.3571
233	Pseudomonas phage 67PfluR64PP, complete genome	MH179478	62.26
234	Vibrio phage JSF25, complete genome	MF574151	62.1429
235	Vibrio phage ICP3, complete genome	HQ641340	61.82
236	Pseudomonas phage PspYZU08, complete genome	KY971611	61.6667
237	Pseudomonas phage Pf-10, complete genome	KP025626	61.65
238	Ralstonia phage phiITL-1, complete genome	KP343639	61.5667
239	Ralstonia phage RSB2 DNA, complete genome	AB597179	60.9
240	Delftia phage IME-DE1, complete genome	KR153873	60.7
241	Ralstonia phage RPSC1, complete genome	MF893341	59.6
242	Bordetella phage vB_BbrP_BB8, complete genome	MK984681	56.9
243	Pectobacterium phage MA2, complete genome	MN271656	56
244	Ralstonia phage RsoP1EGY, complete genome	MG711516	55.9
