# Supplementary material for: Origin and Evolution of Studiervirinae Bacteriophages Infecting Pectobacterium: Horizontal Transfer Assists Adaptation to New Niches
Source: Microorganisms. 2020 Oct 31;8(11):1707. doi: 10.3390/microorganisms8111707 (PMC7693777; doi:10.3390/microorganisms8111707)
Supplement: Supplementary file 1 [file microorganisms-08-01707-s001.zip › Suppl_Table_S3_ANI_PP81.xlsx]

## Sheet: PP81-ANI
#	Organism description	Accession	ANI
1	Pectobacterium phage PP47, complete genome	KY250035	98.4641
2	Pectobacterium phage PPWS4 DNA, complete genome	LC216347	92.0186
3	Pectobacterium phage MA1A, partial genome	MN308080	85.4875
4	Pectobacterium phage MA6, complete genome	MN327636	85.2714
5	Enterobacteria phage 3/7, partial genome	JF906060	75.84
6	Enterobacteria phage T7M, partial genome	JF906059	72.8
7	Enterobacteria phage DE3, complete genome	EU078592	71.7
8	Klebsiella phage Kund-ULIP47, complete genome	MK380015	70.6818
9	Klebsiella phage vB_KpnP_KpV766, complete genome	KX712071	70.3909
10	Klebsiella phage KOX5, complete genome	MN101218	70.3727
11	Klebsiella phage AmPh_EK52, complete genome	MN434093	70.2273
12	Enterobacteria phage vB_EcoP_IME390, complete genome	MH779619	69.83
13	Yersinia phage vB_YenP_AP10, complete genome	KT852574	69.7
14	Escherichia phage SRT7, complete genome	MH370477	69.7
15	Klebsiella phage IME304, complete genome	MK795385	69.6778
16	Escherichia phage N13, complete genome	MH717100	69.6091
17	Klebsiella phage K5-4, complete genome	KY389316	69.6
18	UNVERIFIED: Klebsiella phage GDh-2019a genomic sequence	MH932783	69.5615
19	Salmonella phage BSP161, complete genome	MG471392	69.4714
20	Escherichia phage HZ2R8, complete genome	MG832642	69.4667
21	Klebsiella phage vB_Kp1, complete genome	KT367885	69.4273
22	Klebsiella phage vB_Kp168, complete genome	MN585130	69.4273
23	Phage NC-A, complete genome	MK310182	69.37
24	Bacteriophage T3 gene 1 to gene 11	X17255	69.3455
25	Klebsiella virus KP32 isolate 194, complete genome	MH172262	69.2615
26	Enterobacteria phage T7, complete genome	AY264774	69.0667
27	Enterobacteria phage T7, complete genome	GU071091	69.0667
28	Genome of bacteriophage T7	V01146	69.0583
29	Citrobacter phage SH2, complete genome	KU687348	69
30	Klebsiella phage Kund-ULIP54, complete genome	MK380016	68.9091
31	Escherichia phage P694, complete genome	KP090454	68.7778
32	Enterobacter phage phiEap-1, complete genome	KT321314	68.7538
33	Klebsiella phage KN3-1 DNA, complete genome	LC413194	68.7429
34	Yersinia pestis phage phiA1122, complete genome	AY247822	68.7267
35	Klebsiella phage vB_KpnP_IME321, complete genome	MH587638	68.7067
36	Leclercia phage 10164RH, complete genome	MF285617	68.6077
37	Enterobacteria phage BA14, complete genome	EU734171	68.6
38	Klebsiella phage vB_KpnP_PRA33, complete genome	KY652723	68.4867
39	Klebsiella phage KN4-1 DNA, complete genome	LC413195	68.46
40	Serratia phage 2050H2, complete genome	MF285620	68.3929
41	Escherichia phage P483, complete genome	KP090453	68.3769
42	Yersinia phage phiYe-F10, complete genome	KT008108	68.3692
43	Enterobacteria phage T7M, complete genome	JX421753	68.34
44	Bacteriophage T3 complete genome, strain Luria	AJ318471	68.3267
45	Klebsiella phage vB_KpnP_IME205, complete genome	KU183006	68.3167
46	Klebsiella phage vB_KpnP_BIS33, complete genome	KY652725	68.3143
47	Enterobacteria phage T3, complete genome	KC960671	68.2933
48	UNVERIFIED: Acinetobacter phage Ab56 genomic sequence	MH932716	68.2636
49	Klebsiella phage Henu1, complete genome	MK203841	68.2308
50	Klebsiella phage SH-KP152226, complete genome	MK903728	68.23
51	Enterobacteria phage T7 isolate K115, complete genome	AY264776	68.1917
52	Klebsiella phage vB_KpnP_FZ12, complete genome	MK521905	68.1676
53	Yersinia phage fPS-52 genome assembly, complete genome: monopartite	LT961837	68.0917
54	Erwinia phage pEp_SNUABM_09, complete genome	MN184885	68.0857
55	Shigella phage VB_Ship_A7, complete genome	MK685668	68.0714
56	Bacteriophage phiYeO3-12 complete genome	AJ251805	68.04
57	Yersinia phage fPS-50 genome assembly, complete genome: monopartite	LT961843	67.9917
58	Erwinia phage FE44, complete genome	KF700371	67.9833
59	Enterobacter phage E-3, complete genome	KP791806	67.9667
60	Yersinia phage YpsP-G, complete sequence	JQ965703	67.9133
61	Klebsiella phage 117, complete genome	MN149903	67.9067
62	Enterobacter phage E-2, complete genome	KP791805	67.8714
63	Enterobacter phage E-4, complete genome	KP791807	67.8357
64	Yersinia phage fPS-64 genome assembly, complete genome: monopartite	LT961846	67.7083
65	Klebsiella phage 31, complete genome	MN149904	67.7
66	Klebsiella phage KPN3, complete genome	MN101227	67.6875
67	Escherichia phage CICC 80001, complete genome	KM242061	67.6412
68	Klebsiella phage K5, complete genome	KR149291	67.6062
69	Yersinia phage PYPS50, complete genome	MH809534	67.5786
70	Klebsiella phage kpssk3, complete genome	MK134560	67.5267
71	Klebsiella phage vB_KpnP_KpV763, complete genome	KX591654	67.5071
72	Enterobacteria phage 13a, complete genome	EU734174	67.5
73	Salmonella phage BP12A, complete genome	KM366096	67.4667
74	Citrobacter phage phiCFP-1, complete genome	KP313531	67.4467
75	Escherichia phage LL2, complete genome	MH717709	67.425
76	Klebsiella phage KN1-1 DNA, complete genome	LC413193	67.3353
77	Klebsiella phage Patroon, complete genome	MK608335	67.2875
78	Klebsiella phage KP32, complete genome	GQ413937	67.2727
79	Klebsiella phage SH-Kp 152410, complete genome	MG835568	67.25
80	Pectobacterium phage Jarilo, complete genome	MH059637	67.25
81	Erwinia phage vB_EamP-L1, complete genome	HQ728265	67.2167
82	Escherichia phage Ebrios, complete genome	MG966531	67.2167
83	Klebsiella virus KP32 isolate 196, complete genome	MH172264	67.1417
84	Klebsiella virus KP32 isolate 192, complete genome	MH172261	67.1286
85	Escherichia phage HZP2, partial genome	MK542821	67.125
86	Serratia phage Pila, complete genome	MN098329	67.1211
87	Salmonella phage 3A_8767, complete genome	MH382198	67.115
88	Yersinia phage vB_YenP_AP5, complete genome	KM253764	67.1125
89	Klebsiella phage 2044-307w, complete genome	MF285615	67.0846
90	Klebsiella phage vB_KpnP_IL33, complete genome	KY652724	67.075
91	Enterobacteria phage T7 isolate P, complete genome	AY264777	67.0706
92	Escherichia phage N30, complete genome	MH717098	67.0625
93	Escherichia phage 64795_ec1, complete genome	KU927499	67.0375
94	Klebsiella virus KP32 isolate 195, complete genome	MH172263	67.025
95	UNVERIFIED: Klebsiella phage SH-Kp 152234, complete genome	KY450753	66.9562
96	Yersinia phage YpP-Y, complete sequence	JQ965700	66.9389
97	Stenotrophomonas phage IME15, complete genome	JX872508	66.905
98	Escherichia phage EG1, complete genome	MG488277	66.8941
99	Citrobacter phage SH1, complete genome	KU687347	66.8733
100	Klebsiella phage vB_KpnP_IME335, complete genome	MN176574	66.8471
101	Enterobacteria phage K30, complete genome	HM480846	66.8467
102	Kluyvera phage Kvp1, complete sequence	FJ194439	66.8357
103	Yersinia phage Y, complete genome	JQ957925	66.7444
104	Klebsiella phage vB_KpnP_Emp27, complete genome	MN013074	66.74
105	Klebsiella phage K11, complete genome	EU734173	66.7214
106	Leclercia phage 10164-302, complete genome	MF285616	66.7176
107	Bacteriophage T7.1 section alpha sequence	DQ100054	66.7
108	Yersinia phage Yep-phi, complete genome	HQ333270	66.6867
109	Yersinia phage R, complete genome	JX000007	66.6778
110	Escherichia phage ECA2, complete genome	KX130726	66.6118
111	Klebsiella phage vB_KpnP_KpV767, complete genome	KX712070	66.6071
112	Escherichia phage C5, complete genome	MH717099	66.5941
113	Pectobacterium phage DU_PP_II, complete genome	MF979561	66.5857
114	Enterobacteria phage T7 isolate P82, complete genome	AY264778	66.5722
115	Klebsiella phage KOX2, complete genome	MN052874	66.5692
116	Enterobacteria phage T7 isolate K, complete genome	AY264775	66.5647
117	Bacteriophage Berlin complete genome	AM183667	66.56
118	Serratia phage SM9-3Y, complete genome	KX778611	66.5471
119	Salmonella phage phiSG-JL2, complete genome	EU547803	66.5143
120	Escherichia phage vB_Eco_D226, complete genome	MN080711	66.5
121	Salmonella phage C2, complete genome	MN026740	66.47
122	Yersinia phage YpP-G, complete sequence	JQ965702	66.4533
123	Pectobacterium phage PP74, complete genome	KY084243	66.4062
124	Klebsiella phage vB_KpnP_NahiliMali, complete genome	MN013085	66.3833
125	Yersinia phage Yepe2, complete genome	EU734170	66.3533
126	Salmonella phage Vi06 complete sequence	FR667955	66.35
127	Klebsiella phage KOX3, complete genome	MN101216	66.3125
128	Yersinia phage YpP-R, complete sequence	JQ965701	66.3062
129	Enterobacteria phage 285P, complete genome	GQ468526	66.3
130	Escherichia phage Pisces, complete genome	MK903277	66.2875
131	Klebsiella phage K5-2, complete genome	KY389315	66.2467
132	UNVERIFIED: Enterobacter phage KNP3 genomic sequence	KX452696	66.24
133	Klebsiella phage vB_KpnP_KpV289, complete genome	LN866626	66.2286
134	Escherichia phage vB_EcoP_S523, complete genome	MH031343	65.9062
135	Yersinia phage fPS-19 genome assembly, complete genome: monopartite	LT961838	65.9
136	Yersinia phage fPS-21 genome assembly, complete genome: monopartite	LT961844	65.8929
137	Yersinia phage fPS-7 genome assembly, complete genome: monopartite	LT961840	65.8786
138	Yersinia phage fPS16 genome assembly, complete genome: monopartite	LT962906	65.85
139	Yersinia phage fPS-85 genome assembly, complete genome: monopartite	LT962380	65.7643
140	Klebsiella phage Pharr, complete genome	MK618658	65.72
141	Escherichia phage IMM-002, complete genome	MF630921	65.625
142	Salmonella phage LPST144, complete genome	MN252582	65.5917
143	Dickeya phage Ninurta, complete genome	MH059639	65.57
144	Yersinia phage fPS-89 genome assembly, complete genome: monopartite	LT961841	65.5214
145	Escherichia phage PE3-1, complete genome	KJ748011	65.5111
146	Yersinia phage fPS-9 genome assembly, complete genome: monopartite	LT960606	65.4867
147	Pantoea phage vB_PagP-SK1, complete genome	MN450150	65.4812
148	Yersinia phage fPS-26 genome assembly, complete genome: monopartite	LT961836	65.4333
149	Dickeya phage Luksen, complete genome	MH807815	65.4111
150	Klebsiella phage vB_KpnP_Sibilus, complete genome	MN013082	65.41
151	Yersinia phage fPS-54-ocr genome assembly, complete genome: monopartite	LT962475	65.2937
152	Yersinia phage fPS-10 genome assembly, complete genome: monopartite	LT962907	65.2533
153	Yersinia phage fPS-86 genome assembly, complete genome: monopartite	LT961842	65.16
154	Escherichia phage JSS1, complete genome	KX689784	65.1
155	Dickeya phage Dagda, complete genome	MH059632	65.1
156	Dickeya phage Dagda_B1, complete genome	MH807810	65.1
157	Dickeya phage vB_DsoP_JA10, complete genome	MH460459	65.0733
158	Vibrio phage Rostov-1, complete genome	MG957431	65.025
159	Dickeya phage Katbat, complete genome	MH807813	65.0222
160	Morganella phage MmP1, complete genome	EU652770	65
161	Morganella phage vB_MmoP_MP2, complete genome	KX078568	64.9231
162	Aeromonas phage vB_AsoP_Ca, complete genome	MK610268	64.8429
163	Yersinia phage fPS-59 genome assembly, complete genome: monopartite	LT961845	64.7286
164	Escherichia phage ZG49, complete genome	KX669227	64.7
165	Yersinia phage fPS-53 genome assembly, complete genome: monopartite	LT962379	64.6375
166	Vibriophage VP4, complete genome	DQ029335	64.5571
167	Vibrio phage VP3, complete genome	JQ780163	64.5429
168	Escherichia virus ECG4, complete genome	MN218775	64.3571
169	Escherichia virus Vec13, complete genome	MH400309	64.3143
170	Pseudomonas virus Pf1 ERZ-2017, complete genome	MG250485	64.2857
171	Pseudomonas phage HC15b2 genome assembly HC15b2, chromosome : 1	LN913017	64.1111
172	Citrobacter phage CR8 complete genome	HG818824	63.9
173	Pseudomonas phage PPPL-1, complete genome	KU064779	63.9
174	Escherichia phage Peacock, complete genome	MK903279	63.8625
175	Pasteurella phage PHB01, complete genome	MF166859	63.8375
176	Pseudomonas phage Henninger, complete genome	MG775258	63.82
177	Citrobacter phage SH3, complete genome	KU687349	63.78
178	Escherichia phage vB_EcoP_PR_Kaz2018, complete genome	MN510331	63.7
179	UNVERIFIED: Enterobacter phage EcpYZU01, complete genome	MK033136	63.5444
180	Cronobacter phage Dev2 complete genome	HG813241	63.5364
181	Cronobacter phage GW1, complete genome	MH491167	63.5111
182	Dickeya phage Mysterion, complete genome	MH807817	63.4833
183	Coliphage K1F, complete genome	DQ111067	63.4125
184	Enterobacteria phage K1F, complete genome	AM084414	63.3625
185	Pseudomonas phage UNO-SLW4, complete genome	KX449363	63.3
186	Pseudomonas phage 17A genome assembly 17A, chromosome : 1	LN889995	63.2833
187	Vibrio phage JSF36, complete genome	KY883649	63.25
188	Pseudomonas phage 71PfluR64PP, complete genome	MH179475	63.2167
189	Escherichia phage ST31, complete genome	KY962008	63.14
190	Vibrio phage JSF32, complete genome	KY883646	63.1
191	Escherichia phage vB_EcoP_GA2A, complete genome	KT990215	63.075
192	Citrobacter phage SH5, complete genome	KU687351	63.0714
193	Pseudomonas phage phiPsa17, complete genome	KR091952	63.0429
194	Escherichia phage vB_EcoP_F, complete genome	KY295894	63.0333
195	Pseudomonas phage shl2 genome assembly, chromosome: 1	LN889756	62.95
196	Enterobacteria phage EcoDS1, complete genome	EU734172	62.9111
197	Escherichia phage vB_EcoP-Ro45lw, complete genome	MK301532	62.88
198	Citrobacter phage SH4, complete genome	KU687350	62.8667
199	Pseudomonas virus KNP, complete genome	KY798121	62.8375
200	Citrobacter phage CR44b complete genome	HG818823	62.79
201	Vibrio phage JSF25, complete genome	MF574151	62.7556
202	Pseudomonas phage phiPSA2, complete genome	KJ507099	62.7429
203	Pseudomonas phage UNO-SLW2, complete genome	KX449361	62.7143
204	Vibrio phage JSF31, complete genome	KY883645	62.7
205	Vibrio phage ICP3_2009_A, partial genome	HQ641342	62.68
206	Vibrio phage ICP3_2009_B, complete genome	HQ641341	62.66
207	Escherichia phage Penshu1, complete genome	MK903281	62.66
208	Vibrio phage JSF11, complete genome	KY883641	62.62
209	Pseudomonas phage phiIBB-PF7A, complete genome	GU583987	62.6143
210	Pseudomonas phage Phi-S1, complete genome	JX173487	62.6111
211	Vibrio phage ICP3_2007_A, complete genome	HQ641344	62.58
212	Vibrio phage JSF20, complete genome	KY883651	62.5556
213	Vibrio phage JSF24, complete genome	KY883652	62.5556
214	Vibrio phage JSF34, complete genome	KY883653	62.5556
215	Vibrio phage JSF18, complete genome	KY883650	62.54
216	Vibriophage N4, complete genome	FJ409640	62.52
217	Pseudomonas phage gh-1, complete sequence	AF493143	62.5
218	UNVERIFIED: Pseudomonas phage UNO-SLW1, complete genome	MK033137	62.42
219	Vibrio phage JSF35, complete genome	KY883648	62.375
220	Pseudomonas phage UNO-SLW1, complete genome	KX431888	62.3556
221	Ralstonia phage phiITL-1, complete genome	KP343639	62.325
222	Pasteurella phage PHB02, complete genome	MF034659	62.325
223	Shigella phage SFPH2, complete genome	MH464253	62.3111
224	Vibrio phage JSF28, complete genome	KY883643	62.2667
225	Vibrio phage JSF30, complete genome	KY883644	62.2375
226	Escherichia phage YZ1, complete genome	MG845865	62.0786
227	Pseudomonas phage UNO-SLW3, complete genome	KX449362	62.0125
228	Pseudomonas phage PFP1, complete genome	MH268168	61.9143
229	Pseudomonas phage PPpW-4 DNA, complete sequence	AB775549	61.8333
230	Vibrio phage ICP3, complete genome	HQ641340	61.75
231	Vibrio phage ICP3_2008_A, complete genome	HQ641343	61.675
232	Pseudomonas phage 22PfluR64PP, complete genome	MH179472	61.6
233	Escherichia phage LM33_P1 genome assembly, complete genome: monopartite	LT594300	61.5667
234	Pseudomonas phage phi15 complete genome	FR823298	61.4
235	Pseudomonas phage 67PfluR64PP, complete genome	MH179478	61.1667
236	Pseudomonas phage PspYZU08, complete genome	KY971611	61.08
237	Pseudomonas virus WRT, complete genome	KY798120	60.9286
238	Pseudomonas phage Pf-10, complete genome	KP025626	60.8778
239	Ralstonia phage RSB2 DNA, complete genome	AB597179	60.65
240	Delftia phage IME-DE1, complete genome	KR153873	59.875
241	Ralstonia phage RPSC1, complete genome	MF893341	58.6667
